# Supplementary material for: Limited Clinical Efficacy with Potential Adverse Events in a Pilot Study of Autologous Adoptive Cell Therapy in Canine Oral Malignant Melanoma
Source: Vet Sci. 2024 Mar 28;11(4):150. doi: 10.3390/vetsci11040150 (PMC11053650; doi:10.3390/vetsci11040150)
Supplement: Supplementary file 1 [file vetsci-11-00150-s001.zip]

Archive with 1 entries (1 files):
- vetsci-2916650-supplementary.pdf
